# Supplementary material for: A Comparison of Bonded and Nonbonded Zinc(II) Force Fields with NMR Data
Source: Int J Mol Sci. 2023 Mar 13;24(6):5440. doi: 10.3390/ijms24065440 (PMC10055966; doi:10.3390/ijms24065440)
Supplement: Supplementary file 1 [file ijms-24-05440-s001.zip]

Archive with 2 entries (2 files):
- simulations_setting.pdf
- supplementary figures.pdf
